# Supplementary material for: Predictive models of influenza A virus lethal disease yield insights from ferret respiratory tract and brain tissues
Source: Sci Rep. 2025 Jul 8;15:24342. doi: 10.1038/s41598-025-09154-0 (PMC12234895; doi:10.1038/s41598-025-09154-0)
Supplement: Supplementary file 2 — Supplementary Material 2 [file 41598_2025_9154_MOESM2_ESM.xlsx]

## Sheet: Table S1
Virus	HPAI	HPAI_MBAA	Subtype	Origin	NT_rep	Lg_rep	BnOB_rep	Bn_rep
A/Alberta/01/2020	n	n	H1N2v	variant	yes	yes	no	no
A/Alberta/1/2014	y	y	H5N1	avian	yes	yes	yes	no
A/AmWigeon/SC/22-000345-001/2021	y	y	H5N1	avian	yes	no	no	no
A/Anhui/1/2013	n	n	H7N9	avian	yes	yes	no	no
A/Anhui-Lujiang/39/2018	n	n	H9N2	avian	yes	yes	yes	yes
A/Bangladesh/5487/2011	y	y	H5N1	avian	yes	yes	yes	yes
A/BarnSwallow/Hong Kong/D10-1161/2010	y	y	H5N1	avian	yes	yes	yes	yes
A/Brisbane/59/2007	n	n	H1N1	human	yes	no	no	no
A/British Columbia/1/2015	n	n	H7N9	avian	yes	yes	yes	yes
A/California/4/2009	n	n	H1N1pdm09	human	yes	yes	no	no
A/California/62/2018	n	n	H1N2v	variant	yes	yes	no	no
A/California/7/2009	n	n	H1N1pdm09	human	yes	yes	NA	NA
A/Cambodia/X0123311/2013	y	y	H5N1	avian	yes	yes	yes	no
A/Cambodia/X0810301/2013	y	y	H5N1	avian	yes	yes	yes	yes
A/canine/IL/12191/2015	n	n	H3N2	canine	yes	no	no	no
A/chicken/Indonesia/7/2003	y	y	H5N1	avian	yes	no	no	no
A/chicken/Korea/ES/2003	y	y	H5N1	avian	yes	yes	yes	yes
A/chicken/Korea/Gimje/2008	y	y	H5N1	avian	yes	yes	yes	no
A/chicken/Korea/IS/2006	y	y	H5N1	avian	yes	yes	no	yes
A/chicken/PA/298101-4/2004	n	n	H2N2	avian	yes	no	NA	NA
A/chicken/Texas/18-007912-2/2018	n	n	H7N1	avian	yes	yes	no	no
A/chicken/Vietnam/NCVD/31/2004	y	y	H5N1	avian	yes	yes	no	no
A/Chile/25945/2023	y	y	H5N1	avian	yes	yes	yes	yes
A/ck/TN/17-007147-2/2017	y	n	H7N9	avian	yes	no	no	no
A/ck/TN/17-007431-3/2017	n	n	H7N9	avian	yes	no	no	no
A/duck/Alberta/35/1976	n	n	H1N1	avian	yes	yes	no	no
A/duck/Bangladesh/19D770/2017	y	y	H5N6	avian	yes	yes	yes	no
A/duck/New York/15024-21/1996	n	n	H1N1	avian	yes	yes	no	no
A/duck/Vietnam/NCVD-0004/2013	y	y	H5N1	avian	yes	yes	yes	no
A/duck/Vietnam/NCVD-1206/2012	y	y	H5N1	avian	yes	yes	yes	no
A/duck/Vietnam/NCVD-1232/2012	y	y	H5N1	avian	yes	yes	yes	yes
A/duck/Vietnam/NCVD-2848/2013	y	y	H5N1	avian	yes	yes	yes	yes
A/duck/Vietnam/NCVD-672/2011	y	y	H5N1	avian	yes	yes	yes	no
A/Egypt/2321-NAMRU3/2007	y	y	H5N1	avian	yes	yes	yes	yes
A/Egypt/4935-NAMRU3/2009	y	y	H5N1	avian	yes	yes	yes	no
A/Egypt/N03072/2010	y	y	H5N1	avian	yes	yes	yes	yes
A/England/10/1967	n	n	H2N2	human	yes	yes	NA	NA
A/goose/Nebraska/17096-1/2011	n	n	H7N9	avian	yes	yes	no	no
A/goose/Vietnam/113/2001	y	y	H5N1	avian	yes	no	yes	yes
A/Guangdong/17SF003/2016	y	y	H7N9	avian	yes	yes	yes	yes
A/gyrfalcon/WA/41088-6/2014	y	y	H5N8	avian	yes	yes	yes	no
A/Hawaii/28/2020	n	n	H3N2v	human	yes	no	yes	yes
A/Hong Kong/1073/1999	n	n	H9N2	avian	yes	yes	no	no
A/Hong Kong/213/2003	y	y	H5N1	avian	yes	yes	NA	yes
A/Hong Kong/308/2014	n	n	H9N2	avian	yes	yes	no	no
A/Hong Kong/4553/2016	n	n	H7N9	avian	yes	yes	no	no
A/Hong Kong/486/1997	y	y	H5N1	avian	yes	yes	NA	yes
A/Hong Kong/5942/2013	n	n	H7N9	avian	yes	yes	no	yes
A/Hunan/42443/2015	n	n	H1N1v	variant	yes	yes	no	no
A/Idaho/7/2018	n	n	H1N1pdm09	human	yes	no	no	no
A/Indiana/08/2011	n	n	H3N2v	variant	yes	no	no	no
A/Indonesia/5/2005	y	y	H5N1	avian	yes	yes	yes	yes
A/Iowa/08/2011	n	n	H3N2v	variant	yes	yes	no	no
A/Iowa/39/2015	n	n	H1N1v	variant	yes	yes	no	no
A/Italy/3/2013	y	y	H7N7	avian	yes	yes	yes	yes
A/Kansas/13/2009	n	n	H3N2v	variant	yes	yes	no	no
A/Mallard/Alberta/119/1998	n	n	H1N1	avian	yes	yes	no	no
A/mallard/Maryland/235/2001	n	n	H2N3	avian	yes	yes	NA	NA
A/Mexico/4482/2009	n	n	H1N1pdm09	human	yes	yes	no	no
A/Mexico/7218/2012	y	n	H7N3	avian	yes	yes	yes	yes
A/Michigan/288/2019	n	n	H1N1v	variant	yes	yes	yes	no
A/Michigan/39/2015	n	n	H3N2v	variant	yes	no	yes	yes
A/Michigan/45/2015	n	n	H1N1pdm09	human	yes	no	no	no
A/Minnesota/11/2010	n	n	H3N2v	variant	yes	no	no	no
A/Minnesota/19/2011	n	n	H1N2v	variant	yes	yes	no	no
A/Minnesota/45/2016	n	n	H1N2v	variant	yes	yes	no	no
A/Nebraska/14/2019	n	n	H1N1pdm09	human	yes	yes	yes	yes
A/Netherlands/1132/2009	n	n	H1N1pdm09	human	yes	yes	no	no
A/Netherlands/219/2003	y	y	H7N7	avian	yes	yes	yes	yes
A/Netherlands/230/2003	y	y	H7N7	avian	yes	yes	yes	yes
A/New York/107/2003	n	n	H7N2	avian	yes	yes	yes	no
A/New York/108/2016	n	n	H7N2	avian	yes	yes	yes	yes
A/New York/1682/2009	n	n	H1N1pdm09	human	yes	yes	no	no
A/Northern pintail/WA/40964/2014	y	y	H5N2	avian	yes	yes	yes	no
A/Ohio/09/2015	n	n	H1N1v	variant	yes	no	no	no
A/Ohio/13/2012	n	n	H3N2v	variant	yes	yes	no	no
A/Ohio/13/2017	n	n	H3N2v	human	yes	no	no	no
A/Ohio/2/2007	n	n	H1N1v	variant	yes	yes	no	no
A/Ohio/24/2017	n	n	H1N2v	variant	yes	yes	no	no
A/Ohio/27/2016	n	n	H3N2v	variant	yes	yes	no	yes
A/Pennsylvania/14/2010	n	n	H3N2v	variant	yes	no	no	no
A/Shanghai/1/2013	n	n	H7N9	avian	yes	yes	yes	yes
A/Sichuan/26221/2014	y	y	H5N6	avian	yes	yes	yes	no
A/swine/MO/2124514/2006	n	n	H2N3	swine	yes	yes	no	no
A/swine/Oklahoma/A02218157/2017	n	n	H3N2	swine	yes	no	yes	yes
A/Taiwan/1/2013	n	n	H7N9	avian	yes	yes	no	no
A/Taiwan/1/2017	y	y	H7N9	avian	yes	yes	yes	yes
A/Texas/14/2008	n	n	H1N1v	variant	yes	yes	no	no
A/Texas/15/2009	n	n	H1N1pdm09	human	yes	yes	no	no
A/Thailand/16/2004	y	y	H5N1	avian	yes	yes	yes	yes
A/Thailand/Kan/353/2004	y	y	H5N1	avian	yes	yes	yes	yes
A/Thailand/SP83/2004	y	y	H5N1	avian	yes	yes	yes	no
A/turkey/California/18-031151-4/2018	n	n	H7N3	avian	yes	yes	no	no
A/Turkey/Indiana/1403/2016	y	y	H7N8	avian	yes	yes	yes	no
A/Turkey/Indiana/1573-02/2016	n	n	H7N8	avian	yes	yes	yes	yes
A/turkey/Kansas/4880/1980	n	n	H1N1	avian	yes	yes	no	no
A/turkey/Minnesota/10915/2015	y	y	H5N2	avian	yes	yes	yes	no
A/turkey/SD/7034/1986	n	n	H1N1	avian	yes	yes	no	no
A/Turkey/VA/4529/2002	n	n	H7N2	avian	yes	yes	no	no
A/Vietnam/1203/2004	y	y	H5N1	avian	yes	yes	yes	yes
A/Vietnam/1204/2004	y	y	H5N1	avian	yes	yes	yes	no
A/Vietnam/VP12-3/2012	y	y	H5N1	avian	yes	yes	yes	yes
A/Vietnam/VP13-28H/2013	y	y	H5N1	avian	yes	yes	yes	yes
A/Wisconsin/71/2016	n	n	H1N2v	variant	yes	yes	no	no
A/Yunnan/14563/2015	y	y	H5N6	avian	yes	yes	yes	no

## Sheet: Table S2
	Base	NT_avg	Lg_avg	BnOB_avg	Bn_avg	All_avg	All_avg2	NT_avg2	Lg_avg2	BnOB_avg2	Bn_avg2
Probability	0.95	0.9	0.5	0.9	0.8	0.95	0.85	0.8	0.6	0.75	0.8
Accuracy	0.9369	0.9286	1	0.9524	0.9562	0.9408	0.8994	0.8659	0.9064	0.9277	0.8514
95% CI	(0.8945, 0.966)	(0.8786, 0.9625)	(0.9771, 1)	(0.9083, 0.9792)	(0.9119, 0.9822)	(0.8906, 0.9726)	(0.8438, 0.9403)	(0.8071, 0.9122)	(0.8525, 0.9456)	(0.8771, 0.9621)	(0.7899, 0.9006)
No Info. Rate	0.8932	0.8214	0.8365	0.8512	0.8375	0.8421	0.7515	0.8268	0.8421	0.8253	0.84
P-Value [Acc > NIR]	0.0218563	5.268e-05	4.68e-13	2.794e-05	2.964e-06	0.0001778	9.849e-07	0.096749	0.01024	0.0001088	0.386761
Kappa	0.7375	0.7895	1	0.829	0.855	0.8009	0.7328	0.6027	0.686	0.7349	0.5614
Mcnemar's p-Value	0.0008741	0.001496	NA	0.0771	0.02334	0.0455003	1	0.007963	0.08012	0.386476	0.0008561
Sensitivity	0.9293	0.913	1	0.951	0.9478	0.9375	0.9291	0.8716	0.9167	0.9708	0.8503
Specificity	1	1	1	0.96	1	0.9583	0.8095	0.8387	0.8519	0.7241	0.8571
Pos Pred Value	1	1	1	0.9927	1	0.9917	0.9365	0.9627	0.9706	0.9433	0.969
Neg Pred Value	0.6286	0.7143	1	0.7742	0.7879	0.7419	0.7907	0.5778	0.6571	0.84	0.5217
Precision	1	1	1	0.9927	1	0.9917	0.9365	0.9627	0.9706	0.9433	0.969
Recall	0.9293	0.913	1	0.951	0.9478	0.9375	0.9291	0.8716	0.9167	0.9708	0.8503
F1	0.9634	0.9545	1	0.9714	0.9732	0.9639	0.9328	0.9149	0.9429	0.9568	0.9058
Prevalence	0.8932	0.8214	0.8365	0.8512	0.8375	0.8421	0.7515	0.8268	0.8421	0.8253	0.84
Detection Rate	0.8301	0.75	0.8365	0.8095	0.7937	0.7895	0.6982	0.7207	0.7719	0.8012	0.7143
Detection Prev	0.8301	0.75	0.8365	0.8155	0.7937	0.7961	0.7456	0.7486	0.7953	0.8494	0.7371
Balanced Accuracy	0.9647	0.9565	1	0.9555	0.9739	0.9479	0.8693	0.8552	0.8843	0.8475	0.8537

## Sheet: Table S3
Base		Reference
		no	yes
Prediction	no	171	0
	yes	13	22
MCC		0.764305
All_avg		Reference			NT_avg		Reference			Lg_avg		Reference			BnOB_avg		Reference			Bn_avg		Reference
		no	yes				no	yes				no	yes				no	yes				no	yes
Prediction	no	120	1		Prediction	no	126	0		Prediction	no	133	0		Prediction	no	136	1		Prediction	no	127	0
	yes	8	23			yes	12	30			yes	0	26			yes	7	24			yes	7	26
MCC		0.810708			MCC		0.807573			MCC		1			MCC		0.83587			MCC		0.86413
All_avg2		Reference			NT_avg2		Reference			Lg_avg2		Reference			BnOB_avg2		Reference			Bn_avg2		Reference
		no	yes				no	yes				no	yes				no	yes				no	yes
Prediction	no	118	8		Prediction	no	129	5		Prediction	no	132	4		Prediction	no	133	8		Prediction	no	125	2
	yes	9	34			yes	19	26			yes	12	23			yes	4	21			yes	22	24
MCC		0.732909			MCC		0.619604			MCC		0.694567			MCC		0.737781			MCC		0.625574

## Sheet: Table S4
lethality
Base	HPAI_MBAA	RBS	PBS	HA	wt_loss	temp_5	AUC_6_f
NT_avg	HPAI_MBAA	RBS	PBS	HA	wt_loss	temp_5	AUC_6_f	NT_avg
NT_rep	HPAI_MBAA	RBS	PBS	HA	wt_loss	temp_5	AUC_6_f	NT_rep
Lg_avg	HPAI_MBAA	RBS	PBS	HA	wt_loss	temp_5	AUC_6_f	Lg_avg
Lg_rep	HPAI_MBAA	RBS	PBS	HA	wt_loss	temp_5	AUC_6_f	Lg_rep
BnOB_avg	HPAI_MBAA	RBS	PBS	HA	wt_loss	temp_5	AUC_6_f	BnOB_avg
BnOB_rep	HPAI_MBAA	RBS	PBS	HA	wt_loss	temp_5	AUC_6_f	BnOB_rep
Bn_avg	HPAI_MBAA	RBS	PBS	HA	wt_loss	temp_5	AUC_6_f	Bn_avg
Bn_rep	HPAI_MBAA	RBS	PBS	HA	wt_loss	temp_5	AUC_6_f	Bn_rep
All_avg	HPAI_MBAA	RBS	PBS	HA	wt_loss	temp_5	AUC_6_f	NT_avg	Lg_avg	BnOB_avg	Bn_avg
All_avg2	HPAI_MBAA	RBS	PBS	HA				NT_avg	Lg_avg	BnOB_avg	Bn_avg
NT_avg2	HPAI_MBAA	RBS	PBS	HA				NT_avg
Lg_avg2	HPAI_MBAA	RBS	PBS	HA				Lg_avg
BnOB_avg2	HPAI_MBAA	RBS	PBS	HA				BnOB_avg
Bn_avg2	HPAI_MBAA	RBS	PBS	HA				Bn_avg
morbidity
Base	HPAI_MBAA	RBS	PBS	HA	temp_5	AUC_6_f
NT_avg	HPAI_MBAA	RBS	PBS	HA	temp_5	AUC_6_f	NT_avg
NT_rep	HPAI_MBAA	RBS	PBS	HA	temp_5	AUC_6_f	NT_rep
Lg_avg	HPAI_MBAA	RBS	PBS	HA	temp_5	AUC_6_f	Lg_avg
Lg_rep	HPAI_MBAA	RBS	PBS	HA	temp_5	AUC_6_f	Lg_rep
BnOB_avg	HPAI_MBAA	RBS	PBS	HA	temp_5	AUC_6_f	BnOB_avg
BnOB_rep	HPAI_MBAA	RBS	PBS	HA	temp_5	AUC_6_f	BnOB_rep
Bn_avg	HPAI_MBAA	RBS	PBS	HA	temp_5	AUC_6_f	Bn_avg
Bn_rep	HPAI_MBAA	RBS	PBS	HA	temp_5	AUC_6_f	Bn_rep
All_avg	HPAI_MBAA	RBS	PBS	HA	temp_5	AUC_6_f	NT_avg	Lg_avg	BnOB_avg	Bn_avg
All_avg2	HPAI_MBAA	RBS	PBS	HA			NT_avg	Lg_avg	BnOB_avg	Bn_avg
NT_avg2	HPAI_MBAA	RBS	PBS	HA			NT_avg
Lg_avg2	HPAI_MBAA	RBS	PBS	HA			Lg_avg
BnOB_avg2	HPAI_MBAA	RBS	PBS	HA			BnOB_avg
Bn_avg2	HPAI_MBAA	RBS	PBS	HA			Bn_avg
Feature descriptions:
HPAI_MBAA: HPAI viruses that also possess a MBAA HA cleavage site; see Supplemental Table 1 for strain-specific designations
RBS: predicted HA receptor binding preference; see Supplemental Table 1 (RB) for strain-specific designations
PBS: predicted polymerase activity; see Supplemental Table 1 (PA) for strain-specific designations
wt_loss: peak maximum weight loss (reported as percentage of pre-inoculation weight) over 14 days p.i.
temp_5: peak rise in pre-inoculation temperature (in degrees C) over first 5 days p.i.
AUC_6_f: area under the curve of per ferret NW specimens titered over the first 6 days p.i.
HA: IAV HA subtype only; Subtype: IAV HA and NA subtypes reported together
NT_avg: per virus average titer for nasal turbinates
NT_rep: binary of wheter viral replication took place in this tissue (yes) or not (no), nasal turbinates
Lg_avg: per virus average titer for lung
Lg_rep: binary of wheter viral replication took place in this tissue (yes) or not (no), lung
BnOB_avg: per virus average titer for brain olfactory bulb
BnOB_rep: binary of wheter viral replication took place in this tissue (yes) or not (no), brain olfactory bulb
Bn_avg: per virus average titer for brain
Bn_rep: binary of wheter viral replication took place in this tissue (yes) or not (no), brain

## Sheet: Table S5
lethality
Accuracy
	Min.	1st	Median	Mean	3rd	Max.	NA's
Base	0.918367	0.92	0.958333	0.951198	0.96	1	0
NT_avg	0.868421	0.921053	0.947368	0.937753	0.973853	0.974359	0
NT_rep	0.878049	0.904181	0.916903	0.929229	0.957317	1	0
Lg_avg	0.846154	0.9	0.925	0.928202	0.974359	1	0
Lg_rep	0.902439	0.926829	0.975	0.958018	0.975	1	0
BnOB_avg	0.918919	0.945946	0.945946	0.950178	0.972973	1	0
BnOB_rep	0.871795	0.941295	0.948718	0.953306	0.973684	1	0
Bn_avg	0.871795	0.923077	0.948718	0.94272	0.95609	1	0
Bn_rep	0.868421	0.947368	0.973684	0.952969	0.973684	1	0
All_avg	0.888889	0.918356	0.944444	0.939598	0.972222	1	0
All_avg2	0.864865	0.916667	0.944444	0.934422	0.945946	1	0
NT_avg2	0.85	0.874199	0.911539	0.91125	0.93125	0.974359	0
Lg_avg2	0.804878	0.853658	0.9	0.887731	0.909821	0.95	0
BnOB_avg2	0.897436	0.923077	0.948718	0.950385	0.974359	1	0
Bn_avg2	0.829268	0.874199	0.898718	0.898209	0.923558	0.95	0
AUC
	Min.	1st	Median	Mean	3rd	Max.	NA's
Base	0.910853	0.959302	0.983389	0.975815	1	1	0
NT_avg	0.888889	0.966461	0.979798	0.974416	0.99495	1	0
NT_rep	0.921296	0.951191	0.960648	0.964577	0.987202	1	0
Lg_avg	0.863636	0.933601	0.968137	0.959174	0.988095	1	0
Lg_rep	0.932773	0.963761	0.985294	0.977749	0.995098	1	0
BnOB_avg	0.919355	0.973118	0.978495	0.974756	0.994624	1	0
BnOB_rep	0.924242	0.978062	0.982086	0.978962	1	1	0
Bn_avg	0.737374	0.967469	0.983766	0.961955	0.996324	1	0
Bn_rep	0.848958	0.966146	0.982086	0.97384	0.994831	1	0
All_avg	0.924731	0.947715	0.983602	0.973373	0.996429	1	0
All_avg2	0.787634	0.877419	0.944355	0.922164	0.973118	1	0
NT_avg2	0.692641	0.902039	0.946124	0.923214	0.969528	0.989178	0
Lg_avg2	0.82684	0.89766	0.920272	0.918771	0.953256	0.987013	0
BnOB_avg2	0.834821	0.93471	0.969224	0.951935	0.982701	1	0
Bn_avg2	0.82197	0.898647	0.929654	0.92158	0.944399	0.986607	0
Balanced_Accuracy
	Min.	1st	Median	Mean	3rd	Max.	NA's
Base	0.774086	0.833333	0.899225	0.893051	0.925803	1	0
NT_avg	0.584848	0.818182	0.892945	0.871695	0.916667	0.984849	0
NT_rep	0.771825	0.805357	0.880952	0.867361	0.916667	1	0
Lg_avg	0.704546	0.799911	0.887255	0.858906	0.916667	1	0
Lg_rep	0.75	0.89916	0.916667	0.920833	0.985294	1	0
BnOB_avg	0.817204	0.833333	0.900538	0.896337	0.916667	1	0
BnOB_rep	0.651515	0.901042	0.916667	0.914583	0.968987	1	0
Bn_avg	0.719697	0.814394	0.859849	0.876289	0.931277	1	0
Bn_rep	0.734375	0.897372	0.916667	0.914465	0.984375	1	0
All_avg	0.785714	0.864286	0.892204	0.893164	0.916667	1	0
All_avg2	0.717742	0.795968	0.833333	0.849624	0.887903	1	0
NT_avg2	0.627706	0.74442	0.825893	0.806017	0.845779	0.984375	0
Lg_avg2	0.683983	0.723755	0.791531	0.787526	0.83366	0.91342	0
BnOB_avg2	0.770089	0.857143	0.912946	0.905452	0.960938	1	0
Bn_avg2	0.5625	0.71038	0.778138	0.767576	0.841518	0.857143	0
Detection_Rate
	Min.	1st	Median	Mean	3rd	Max.	NA's
Base	0.77551	0.835884	0.84	0.841288	0.857143	0.877551	0
NT_avg	0.769231	0.815789	0.820513	0.822537	0.843117	0.846154	0
NT_rep	0.756098	0.800087	0.809524	0.814987	0.838415	0.857143	0
Lg_avg	0.717949	0.8	0.825	0.811398	0.825	0.85	0
Lg_rep	0.731707	0.81875	0.827134	0.820762	0.85	0.85	0
BnOB_avg	0.763158	0.810811	0.8133	0.818137	0.837838	0.837838	0
BnOB_rep	0.736842	0.794872	0.820513	0.819096	0.842105	0.846154	0
Bn_avg	0.794872	0.798718	0.820513	0.821848	0.846154	0.85	0
Bn_rep	0.763158	0.815789	0.815789	0.818522	0.842105	0.846154	0
All_avg	0.75	0.782282	0.805556	0.802163	0.820175	0.837838	0
All_avg2	0.756757	0.810811	0.833333	0.821209	0.837838	0.861111	0
NT_avg2	0.75	0.789904	0.797436	0.796955	0.820513	0.825	0
Lg_avg2	0.682927	0.756098	0.775	0.77296	0.8	0.825	0
BnOB_avg2	0.74359	0.794872	0.797436	0.801026	0.820513	0.825	0
Bn_avg2	0.75	0.779116	0.797436	0.796048	0.820513	0.825	0
F1
	Min.	1st	Median	Mean	3rd	Max.	NA's
Base	0.95	0.954281	0.97619	0.971688	0.977273	1	0
NT_avg	0.923077	0.954879	0.96875	0.963588	0.984249	0.985075	0
NT_rep	0.927536	0.942857	0.951234	0.958182	0.97505	1	0
Lg_avg	0.903226	0.942437	0.956522	0.957543	0.98473	1	0
Lg_rep	0.9375	0.957116	0.985075	0.974871	0.985507	1	0
BnOB_avg	0.95082	0.967473	0.96875	0.970395	0.983737	1	0
BnOB_rep	0.927536	0.964612	0.969224	0.972196	0.984615	1	0
Bn_avg	0.925373	0.954879	0.969697	0.966378	0.974095	1	0
Bn_rep	0.920635	0.96875	0.984127	0.972031	0.984615	1	0
All_avg	0.931034	0.950403	0.966667	0.963551	0.983051	1	0
All_avg2	0.920635	0.952381	0.967204	0.961637	0.96875	1	0
NT_avg2	0.911765	0.926995	0.947511	0.94747	0.959816	0.984615	0
Lg_avg2	0.875	0.911765	0.939394	0.932078	0.946795	0.969697	0
BnOB_avg2	0.9375	0.95348	0.969224	0.969992	0.984615	1	0
Bn_avg2	0.90411	0.925373	0.940285	0.939953	0.954515	0.970588	0
Kappa
	Min.	1st	Median	Mean	3rd	Max.	NA's
Base	0.620155	0.723893	0.778029	0.789062	0.833887	1	0
NT_avg	0.227642	0.682586	0.770813	0.741984	0.894309	0.907801	0
NT_rep	0.54343	0.611111	0.690259	0.725364	0.827357	1	0
Lg_avg	0.409091	0.545454	0.724771	0.720481	0.894416	1	0
Lg_rep	0.62963	0.755467	0.894737	0.842846	0.908257	1	0
BnOB_avg	0.680115	0.770186	0.801075	0.811297	0.893372	1	0
BnOB_rep	0.380952	0.782414	0.826667	0.822428	0.893855	1	0
Bn_avg	0.471545	0.68389	0.77193	0.771854	0.84708	1	0
Bn_rep	0.536585	0.794545	0.893855	0.822805	0.907317	1	0
All_avg	0.6	0.682849	0.8	0.785903	0.892857	1	0
All_avg2	0.466859	0.643217	0.744336	0.732389	0.783801	1	0
NT_avg2	0.329609	0.548545	0.669643	0.657966	0.744798	0.917548	0
Lg_avg2	0.414634	0.483808	0.642629	0.603074	0.688885	0.82684	0
BnOB_avg2	0.60804	0.745333	0.825893	0.824551	0.91058	1	0
Bn_avg2	0.186969	0.488686	0.61257	0.605108	0.723404	0.804878	0
logLoss
	Min.	1st	Median	Mean	3rd	Max.	NA's
Base	0.0326006	0.0725086	0.138042	0.140473	0.19539	0.316913	0
NT_avg	0.083949	0.122448	0.164696	0.165929	0.192601	0.348859	0
NT_rep	0.0518159	0.116636	0.191699	0.184084	0.238704	0.310414	0
Lg_avg	0.0534517	0.116915	0.202228	0.1898	0.24818	0.374481	0
Lg_rep	0.044349	0.0996269	0.119213	0.133835	0.178811	0.235478	0
BnOB_avg	0.06695	0.100388	0.136927	0.146022	0.180677	0.257081	0
BnOB_rep	0.0517073	0.0973868	0.129181	0.133532	0.165198	0.296801	0
Bn_avg	0.0506327	0.0967298	0.126542	0.163963	0.167079	0.490136	0
Bn_rep	0.0734055	0.102686	0.13229	0.145585	0.16328	0.350096	0
All_avg	0.0161195	0.115786	0.181018	0.19792	0.271883	0.434605	0
All_avg2	0.0481505	0.143793	0.242599	0.222811	0.301249	0.480056	0
NT_avg2	0.119544	0.165845	0.217864	0.246295	0.302551	0.508567	0
Lg_avg2	0.190247	0.228713	0.274228	0.274989	0.302992	0.407148	0
BnOB_avg2	0.0653445	0.128951	0.181933	0.184237	0.214264	0.382656	0
Bn_avg2	0.144865	0.207677	0.244669	0.256083	0.309897	0.397557	0
Neg_Pred_Value
	Min.	1st	Median	Mean	3rd	Max.	NA's
Base	0.636364	0.714286	0.857143	0.847684	1	1	0
NT_avg	0.5	0.702381	0.8	0.801667	0.892857	1	0
NT_rep	0.571429	0.666667	0.714286	0.768155	0.875	1	0
Lg_avg	0.5	0.702381	0.8	0.780238	0.857143	1	0
Lg_rep	0.636364	0.8125	0.928571	0.893128	1	1	0
BnOB_avg	0.666667	0.825	0.845238	0.887738	1	1	0
BnOB_rep	0.6	0.75	0.833333	0.862262	1	1	0
Bn_avg	0.6	0.778571	0.845238	0.849286	1	1	0
Bn_rep	0.571429	0.8125	0.857143	0.858333	1	1	0
All_avg	0.625	0.714286	0.833333	0.840893	1	1	0
All_avg2	0.6	0.75	0.8	0.846607	1	1	0
NT_avg2	0.6	0.714286	0.833333	0.830119	1	1	0
Lg_avg2	0.5	0.666667	0.732143	0.743452	0.833333	1	0
BnOB_avg2	0.666667	0.825	0.875	0.893571	1	1	0
Bn_avg2	0.6	0.75	0.833333	0.860298	1	1	0
Pos_Pred_Value
	Min.	1st	Median	Mean	3rd	Max.	NA's
Base	0.933333	0.955303	0.97619	0.972437	0.982954	1	0
NT_avg	0.888889	0.941176	0.969224	0.963047	0.970588	1	0
NT_rep	0.921053	0.944048	0.970588	0.962144	0.97241	1	0
Lg_avg	0.909091	0.940257	0.969697	0.957561	0.970798	1	0
Lg_rep	0.918919	0.969697	0.971429	0.975716	1	1	0
BnOB_avg	0.9375	0.939394	0.967742	0.965698	0.96875	1	0
BnOB_rep	0.888889	0.96875	0.969697	0.974647	1	1	0
Bn_avg	0.911765	0.940731	0.955804	0.960495	0.977941	1	0
Bn_rep	0.911765	0.96875	0.969697	0.974061	1	1	0
All_avg	0.909091	0.958063	0.966667	0.964316	0.967742	1	0
All_avg2	0.90625	0.9375	0.939394	0.951767	0.967994	1	0
NT_avg2	0.864865	0.90404	0.9375	0.927695	0.941597	1	0
Lg_avg2	0.885714	0.893275	0.915476	0.92014	0.939394	0.969697	0
BnOB_avg2	0.911765	0.941176	0.96875	0.965809	1	1	0
Bn_avg2	0.825	0.885714	0.913025	0.90803	0.939394	0.942857	0
prAUC
	Min.	1st	Median	Mean	3rd	Max.	NA's
Base	0.73292	0.79573	0.870923	0.847681	0.905039	0.916667	0
NT_avg	0.686475	0.809575	0.832814	0.832435	0.885678	0.901515	0
NT_rep	0.713567	0.76021	0.794713	0.8077	0.872423	0.902778	0
Lg_avg	0.653116	0.71688	0.812886	0.800117	0.871586	0.91342	0
Lg_rep	0.751188	0.83438	0.866773	0.854882	0.888638	0.913865	0
BnOB_avg	0.693668	0.762204	0.811413	0.813174	0.872543	0.900538	0
BnOB_rep	0.725229	0.809425	0.834665	0.830958	0.864791	0.901042	0
Bn_avg	0.593219	0.773055	0.852463	0.822851	0.880297	0.901961	0
Bn_rep	0.680511	0.794337	0.852187	0.829455	0.879898	0.901042	0
All_avg	0.735824	0.776895	0.851852	0.840558	0.9	0.912442	0
All_avg2	0.631087	0.712768	0.757182	0.772007	0.824744	0.900538	0
NT_avg2	0.623737	0.734818	0.797221	0.776777	0.829814	0.890324	0
Lg_avg2	0.560698	0.700573	0.742395	0.738229	0.789122	0.868727	0
BnOB_avg2	0.645362	0.747723	0.775695	0.794253	0.855748	0.897321	0
Bn_avg2	0.657265	0.723008	0.778914	0.777957	0.821513	0.883762	0
Precision
	Min.	1st	Median	Mean	3rd	Max.	NA's
Base	0.933333	0.955303	0.97619	0.972437	0.982954	1	0
NT_avg	0.888889	0.941176	0.969224	0.963047	0.970588	1	0
NT_rep	0.921053	0.944048	0.970588	0.962144	0.97241	1	0
Lg_avg	0.909091	0.940257	0.969697	0.957561	0.970798	1	0
Lg_rep	0.918919	0.969697	0.971429	0.975716	1	1	0
BnOB_avg	0.9375	0.939394	0.967742	0.965698	0.96875	1	0
BnOB_rep	0.888889	0.96875	0.969697	0.974647	1	1	0
Bn_avg	0.911765	0.940731	0.955804	0.960495	0.977941	1	0
Bn_rep	0.911765	0.96875	0.969697	0.974061	1	1	0
All_avg	0.909091	0.958063	0.966667	0.964316	0.967742	1	0
All_avg2	0.90625	0.9375	0.939394	0.951767	0.967994	1	0
NT_avg2	0.864865	0.90404	0.9375	0.927695	0.941597	1	0
Lg_avg2	0.885714	0.893275	0.915476	0.92014	0.939394	0.969697	0
BnOB_avg2	0.911765	0.941176	0.96875	0.965809	1	1	0
Bn_avg2	0.825	0.885714	0.913025	0.90803	0.939394	0.942857	0
Recall
	Min.	1st	Median	Mean	3rd	Max.	NA's
Base	0.904762	0.953211	0.976744	0.971816	1	1	0
NT_avg	0.909091	0.961411	0.969697	0.965057	0.977273	1	0
NT_rep	0.885714	0.93631	0.944444	0.95496	0.979167	1	0
Lg_avg	0.848485	0.941176	0.970588	0.958289	0.970588	1	0
Lg_rep	0.882353	0.963235	0.985294	0.975	1	1	0
BnOB_avg	0.90625	0.967742	0.968246	0.976008	1	1	0
BnOB_rep	0.875	0.939394	0.969697	0.970833	1	1	0
Bn_avg	0.939394	0.962121	0.969697	0.972816	1	1	0
Bn_rep	0.90625	0.96875	0.96875	0.970597	1	1	0
All_avg	0.9	0.934946	0.966667	0.96371	1	1	0
All_avg2	0.903226	0.967742	0.967742	0.972581	1	1	0
NT_avg2	0.909091	0.961411	0.969224	0.969176	1	1	0
Lg_avg2	0.848485	0.939394	0.939394	0.945588	0.969697	1	0
BnOB_avg2	0.90625	0.96875	0.969224	0.975189	1	1	0
Bn_avg2	0.909091	0.96875	0.969697	0.975331	1	1	0
Sensitivity
	Min.	1st	Median	Mean	3rd	Max.	NA's
Base	0.904762	0.953211	0.976744	0.971816	1	1	0
NT_avg	0.909091	0.961411	0.969697	0.965057	0.977273	1	0
NT_rep	0.885714	0.93631	0.944444	0.95496	0.979167	1	0
Lg_avg	0.848485	0.941176	0.970588	0.958289	0.970588	1	0
Lg_rep	0.882353	0.963235	0.985294	0.975	1	1	0
BnOB_avg	0.90625	0.967742	0.968246	0.976008	1	1	0
BnOB_rep	0.875	0.939394	0.969697	0.970833	1	1	0
Bn_avg	0.939394	0.962121	0.969697	0.972816	1	1	0
Bn_rep	0.90625	0.96875	0.96875	0.970597	1	1	0
All_avg	0.9	0.934946	0.966667	0.96371	1	1	0
All_avg2	0.903226	0.967742	0.967742	0.972581	1	1	0
NT_avg2	0.909091	0.961411	0.969224	0.969176	1	1	0
Lg_avg2	0.848485	0.939394	0.939394	0.945588	0.969697	1	0
BnOB_avg2	0.90625	0.96875	0.969224	0.975189	1	1	0
Bn_avg2	0.909091	0.96875	0.969697	0.975331	1	1	0
Specificity
	Min.	1st	Median	Mean	3rd	Max.	NA's
Base	0.571429	0.666667	0.833333	0.814286	0.892857	1	0
NT_avg	0.2	0.666667	0.833333	0.778333	0.833333	1	0
NT_rep	0.571429	0.666667	0.833333	0.779762	0.833333	1	0
Lg_avg	0.5	0.666667	0.833333	0.759524	0.833333	1	0
Lg_rep	0.5	0.833333	0.857143	0.866667	1	1	0
BnOB_avg	0.666667	0.666667	0.833333	0.816667	0.833333	1	0
BnOB_rep	0.333333	0.833333	0.833333	0.858333	1	1	0
Bn_avg	0.5	0.666667	0.75	0.779762	0.892857	1	0
Bn_rep	0.5	0.833333	0.833333	0.858333	1	1	0
All_avg	0.571429	0.803571	0.833333	0.822619	0.833333	1	0
All_avg2	0.5	0.6	0.666667	0.726667	0.808333	1	0
NT_avg2	0.285714	0.535714	0.714286	0.642857	0.714286	1	0
Lg_avg2	0.428571	0.5	0.625	0.629464	0.723214	0.857143	0
BnOB_avg2	0.571429	0.714286	0.857143	0.835714	1	1	0
Bn_avg2	0.125	0.428571	0.571429	0.559821	0.714286	0.714286	0

## Sheet: Table S6
morbidity
Accuracy
	Min.	1st	Median	Mean	3rd	Max.	NA's
Base	0.673469	0.738673	0.755102	0.764755	0.80102	0.877551	0
NT_avg	0.736842	0.784413	0.815789	0.813192	0.842105	0.921053	0
NT_rep	0.634146	0.720579	0.75	0.751784	0.790505	0.829268	0
Lg_avg	0.666667	0.769231	0.797436	0.802468	0.847115	0.925	0
Lg_rep	0.658537	0.738942	0.772115	0.771499	0.821635	0.875	0
BnOB_avg	0.710526	0.753465	0.789474	0.793865	0.837838	0.894737	0
BnOB_rep	0.666667	0.732119	0.779352	0.770108	0.81697	0.846154	0
Bn_avg	0.717949	0.74359	0.775	0.78359	0.805128	0.923077	0
Bn_rep	0.666667	0.759868	0.769231	0.776554	0.794872	0.871795	0
All_avg	0.702703	0.756757	0.810811	0.81995	0.864865	0.972973	0
All_avg2	0.75	0.805556	0.826814	0.839438	0.888889	0.916667	0
NT_avg2	0.65	0.737179	0.769231	0.77829	0.822702	0.925	0
Lg_avg2	0.731707	0.780488	0.825	0.825335	0.85625	0.925	0
BnOB_avg2	0.692308	0.782895	0.805331	0.799123	0.842105	0.868421	0
Bn_avg2	0.65	0.725	0.7625	0.750673	0.775	0.85	0
AUC
	Min.	1st	Median	Mean	3rd	Max.	NA's
Base	0.550676	0.628248	0.712318	0.695734	0.739302	0.837838	0
NT_avg	0.625	0.732954	0.760714	0.77796	0.829464	0.9	0
NT_rep	0.536111	0.674961	0.766458	0.747173	0.823011	0.9	0
Lg_avg	0.531034	0.6925	0.767241	0.762471	0.845431	0.9	0
Lg_rep	0.57931	0.681667	0.711667	0.719411	0.7675	0.92	0
BnOB_avg	0.468014	0.679099	0.710049	0.720206	0.77399	0.90404	0
BnOB_rep	0.557143	0.678977	0.739773	0.739351	0.788961	0.939286	0
Bn_avg	0.516234	0.647321	0.733318	0.720289	0.808372	0.844156	0
Bn_rep	0.607143	0.708279	0.770292	0.756822	0.796126	0.910714	0
All_avg	0.576923	0.716803	0.761364	0.760157	0.807255	0.977778	0
All_avg2	0.590535	0.770062	0.813786	0.799834	0.860082	0.934156	0
NT_avg2	0.613793	0.694957	0.73687	0.74768	0.816458	0.9	0
Lg_avg2	0.666667	0.76664	0.796694	0.805133	0.861667	0.964158	0
BnOB_avg2	0.569805	0.734007	0.771044	0.763519	0.82197	0.946128	0
Bn_avg2	0.502976	0.617188	0.697173	0.68621	0.754836	0.866071	0
Balanced_Accuracy
	Min.	1st	Median	Mean	3rd	Max.	NA's
Base	0.486486	0.538288	0.556869	0.584156	0.643018	0.778153	0
NT_avg	0.596429	0.663961	0.711851	0.710496	0.732143	0.882143	0
NT_rep	0.49373	0.590125	0.645637	0.637632	0.68428	0.75	0
Lg_avg	0.481034	0.616379	0.649425	0.669598	0.737069	0.85	0
Lg_rep	0.45	0.583333	0.616092	0.617176	0.654167	0.75	0
BnOB_avg	0.597902	0.637869	0.690236	0.694147	0.733756	0.844406	0
BnOB_rep	0.496429	0.562013	0.646104	0.639253	0.710633	0.782467	0
Bn_avg	0.527597	0.609578	0.642661	0.660706	0.721185	0.863636	0
Bn_rep	0.547078	0.62849	0.65159	0.663615	0.710633	0.772727	0
All_avg	0.552448	0.617133	0.711538	0.717957	0.798951	0.95	0
All_avg2	0.574074	0.668155	0.699074	0.725443	0.789815	0.87037	0
NT_avg2	0.433333	0.577155	0.65094	0.639044	0.687069	0.85	0
Lg_avg2	0.551613	0.645968	0.716667	0.700573	0.754167	0.85	0
BnOB_avg2	0.50974	0.6633	0.700156	0.693428	0.754374	0.799663	0
Bn_avg2	0.488095	0.584821	0.64881	0.630556	0.674107	0.77381	0
Detection_Rate
	Min.	1st	Median	Mean	3rd	Max.	NA's
Base	0.632653	0.698469	0.714286	0.70898	0.734694	0.755102	0
NT_avg	0.615385	0.664474	0.692308	0.681984	0.710526	0.717949	0
NT_rep	0.536585	0.623512	0.65	0.646366	0.676982	0.725	0
Lg_avg	0.575	0.698077	0.717949	0.701346	0.719711	0.75	0
Lg_rep	0.6	0.664634	0.7	0.695172	0.725	0.75	0
BnOB_avg	0.567568	0.648649	0.657895	0.660787	0.677809	0.710526	0
BnOB_rep	0.615385	0.657895	0.675439	0.674494	0.692308	0.736842	0
Bn_avg	0.589744	0.641026	0.692308	0.676635	0.7	0.725	0
Bn_rep	0.589744	0.638664	0.670833	0.662846	0.686235	0.717949	0
All_avg	0.621622	0.664474	0.675676	0.683045	0.702703	0.72973	0
All_avg2	0.675676	0.694444	0.722222	0.714355	0.722222	0.756757	0
NT_avg2	0.615385	0.6625	0.692308	0.687226	0.719711	0.75	0
Lg_avg2	0.675	0.682927	0.703658	0.713384	0.736281	0.775	0
BnOB_avg2	0.631579	0.657895	0.666667	0.670985	0.684211	0.717949	0
Bn_avg2	0.6	0.637019	0.65	0.651635	0.675	0.675	0
F1
	Min.	1st	Median	Mean	3rd	Max.	NA's
Base	0.794872	0.839506	0.857143	0.857615	0.877769	0.923077	0
NT_avg	0.827586	0.859667	0.883301	0.879436	0.9	0.947368	0
NT_rep	0.745763	0.817879	0.845604	0.838525	0.860599	0.892308	0
Lg_avg	0.779661	0.861538	0.875	0.876463	0.903226	0.952381	0
Lg_rep	0.794118	0.835381	0.859341	0.858545	0.888889	0.923077	0
BnOB_avg	0.807018	0.845271	0.862069	0.865034	0.890805	0.931034	0
BnOB_rep	0.786885	0.831349	0.859606	0.854659	0.881356	0.903226	0
Bn_avg	0.807018	0.841146	0.859341	0.862176	0.877592	0.949152	0
Bn_rep	0.779661	0.84067	0.854801	0.855418	0.86875	0.918033	0
All_avg	0.813559	0.847458	0.883301	0.884437	0.909091	0.981818	0
All_avg2	0.847458	0.880315	0.894236	0.899342	0.926587	0.945454	0
NT_avg2	0.787879	0.831349	0.859341	0.861034	0.890547	0.952381	0
Lg_avg2	0.835821	0.867559	0.890598	0.891063	0.909196	0.952381	0
BnOB_avg2	0.8125	0.857078	0.87193	0.870247	0.892857	0.915254	0
Bn_avg2	0.774193	0.825397	0.848105	0.839673	0.857143	0.9	0
Kappa
	Min.	1st	Median	Mean	3rd	Max.	NA's
Base	-0.0385757	0.0995364	0.145349	0.206034	0.347404	0.626904	0
NT_avg	0.221311	0.389009	0.469113	0.468404	0.532787	0.789668	0
NT_rep	-0.015625	0.199564	0.31598	0.303579	0.451516	0.524046	0
Lg_avg	-0.0453608	0.279072	0.357143	0.389912	0.544643	0.777778	0
Lg_rep	-0.129921	0.196296	0.278144	0.278042	0.389772	0.6	0
BnOB_avg	0.232365	0.322707	0.426415	0.436463	0.542365	0.726937	0
BnOB_rep	-0.00884956	0.153674	0.343379	0.320604	0.4772	0.597938	0
Bn_avg	0.0734341	0.260877	0.347646	0.368242	0.483998	0.79292	0
Bn_rep	0.102655	0.284943	0.346533	0.365028	0.450103	0.632768	0
All_avg	0.12848	0.286938	0.48472	0.488437	0.646943	0.929254	0
All_avg2	0.181818	0.403702	0.452195	0.50647	0.65913	0.769231	0
NT_avg2	-0.166667	0.175572	0.34278	0.319214	0.441687	0.777778	0
Lg_avg2	0.124272	0.333333	0.481482	0.453115	0.578571	0.777778	0
BnOB_avg2	0.025	0.385575	0.457311	0.433886	0.570607	0.652015	0
Bn_avg2	-0.0294118	0.202381	0.357143	0.301859	0.391892	0.605263	0
logLoss
	Min.	1st	Median	Mean	3rd	Max.	NA's
Base	0.424007	0.490728	0.506258	0.519732	0.550035	0.656767	0
NT_avg	0.336235	0.430339	0.492085	0.478868	0.521204	0.617771	0
NT_rep	0.386847	0.450852	0.496041	0.521089	0.603004	0.742572	0
Lg_avg	0.341509	0.414033	0.46988	0.485723	0.552452	0.713294	0
Lg_rep	0.419599	0.471157	0.509307	0.509743	0.53943	0.608823	0
BnOB_avg	0.393379	0.474045	0.526022	0.516938	0.563552	0.674061	0
BnOB_rep	0.380447	0.461435	0.523559	0.514806	0.554511	0.631625	0
Bn_avg	0.391397	0.456627	0.505189	0.516524	0.574846	0.657949	0
Bn_rep	0.388426	0.467282	0.509767	0.510037	0.542805	0.69486	0
All_avg	0.294965	0.434091	0.466381	0.475828	0.542484	0.649191	0
All_avg2	0.322703	0.401878	0.430246	0.435809	0.476023	0.637989	0
NT_avg2	0.394069	0.451892	0.507023	0.496793	0.52911	0.58785	0
Lg_avg2	0.286789	0.372759	0.448786	0.441627	0.490032	0.594052	0
BnOB_avg2	0.352162	0.444878	0.494515	0.496189	0.525026	0.656645	0
Bn_avg2	0.435453	0.473017	0.546544	0.542276	0.592073	0.705007	0
Neg_Pred_Value
	Min.	1st	Median	Mean	3rd	Max.	NA's
Base	0	0.475	0.5	0.573452	0.7625	1	0
NT_avg	0.5	0.666667	0.8	0.740556	0.833333	0.888889	0
NT_rep	0.25	0.486111	0.607692	0.583713	0.666667	1	0
Lg_avg	0.2	0.6	0.708333	0.697289	0.808333	1	0
Lg_rep	0	0.482143	0.6	0.618929	0.723214	1	0
BnOB_avg	0.5	0.666667	0.75	0.763305	0.822222	1	0
BnOB_rep	0.25	0.5	0.690476	0.652877	0.783333	1	0
Bn_avg	0.5	0.611607	0.683333	0.721726	0.814286	1	0
Bn_rep	0.375	0.571429	0.666667	0.663671	0.714286	1	0
All_avg	0.5	0.729167	0.854167	0.823889	1	1	0
All_avg2	0.5	0.741071	0.816667	0.798353	0.857143	1	0
NT_avg2	0	0.482143	0.633333	0.640507	0.85	1	0
Lg_avg2	0.4	0.642857	0.732143	0.744603	0.839286	1	0
BnOB_avg2	0.333333	0.65625	0.777778	0.742123	0.839286	1	0
Bn_avg2	0.25	0.6	0.714286	0.665417	0.8	0.875	0
Pos_Pred_Value
	Min.	1st	Median	Mean	3rd	Max.	NA's
Base	0.734694	0.765957	0.777778	0.786223	0.806749	0.878049	0
NT_avg	0.78125	0.809375	0.83046	0.8318	0.84375	0.931034	0
NT_rep	0.722222	0.769748	0.799837	0.79328	0.813921	0.862069	0
Lg_avg	0.735294	0.798529	0.815341	0.822835	0.849599	0.909091	0
Lg_rep	0.710526	0.782282	0.797059	0.796364	0.81399	0.857143	0
BnOB_avg	0.742857	0.777604	0.806452	0.804447	0.822968	0.892857	0
BnOB_rep	0.727273	0.748214	0.787684	0.790091	0.82598	0.866667	0
Bn_avg	0.72973	0.767965	0.79361	0.798269	0.82479	0.903226	0
Bn_rep	0.741935	0.786222	0.806452	0.806693	0.829023	0.866667	0
All_avg	0.727273	0.770039	0.8125	0.820452	0.862069	0.964286	0
All_avg2	0.78125	0.816761	0.833333	0.850367	0.877364	0.928571	0
NT_avg2	0.722222	0.776882	0.802464	0.805866	0.828571	0.909091	0
Lg_avg2	0.777778	0.816339	0.848485	0.843651	0.864583	0.909091	0
BnOB_avg2	0.722222	0.787879	0.8125	0.810301	0.83997	0.866667	0
Bn_avg2	0.694444	0.740966	0.771429	0.764739	0.787879	0.84375	0
prAUC
	Min.	1st	Median	Mean	3rd	Max.	NA's
Base	0.515851	0.569151	0.642333	0.627287	0.652889	0.747921	0
NT_avg	0.573124	0.664399	0.687357	0.697501	0.75349	0.810675	0
NT_rep	0.517539	0.599616	0.690441	0.670604	0.739472	0.798343	0
Lg_avg	0.494539	0.625526	0.686852	0.687933	0.777338	0.848069	0
Lg_rep	0.544714	0.602849	0.627605	0.642409	0.690339	0.796558	0
BnOB_avg	0.485484	0.603824	0.656663	0.671061	0.739966	0.841322	0
BnOB_rep	0.493903	0.630014	0.648822	0.666666	0.714657	0.866143	0
Bn_avg	0.499556	0.604557	0.662203	0.665589	0.738882	0.795674	0
Bn_rep	0.547988	0.630939	0.678423	0.679153	0.726002	0.821897	0
All_avg	0.547273	0.638891	0.704251	0.702729	0.742698	0.907639	0
All_avg2	0.544729	0.669845	0.71497	0.708783	0.751637	0.802175	0
NT_avg2	0.569846	0.598573	0.639595	0.64617	0.672405	0.798549	0
Lg_avg2	0.544615	0.663328	0.68721	0.695918	0.742233	0.874245	0
BnOB_avg2	0.511024	0.636199	0.69344	0.68654	0.741521	0.874873	0
Bn_avg2	0.490799	0.580083	0.622633	0.628659	0.708283	0.769277	0
Precision
	Min.	1st	Median	Mean	3rd	Max.	NA's
Base	0.734694	0.765957	0.777778	0.786223	0.806749	0.878049	0
NT_avg	0.78125	0.809375	0.83046	0.8318	0.84375	0.931034	0
NT_rep	0.722222	0.769748	0.799837	0.79328	0.813921	0.862069	0
Lg_avg	0.735294	0.798529	0.815341	0.822835	0.849599	0.909091	0
Lg_rep	0.710526	0.782282	0.797059	0.796364	0.81399	0.857143	0
BnOB_avg	0.742857	0.777604	0.806452	0.804447	0.822968	0.892857	0
BnOB_rep	0.727273	0.748214	0.787684	0.790091	0.82598	0.866667	0
Bn_avg	0.72973	0.767965	0.79361	0.798269	0.82479	0.903226	0
Bn_rep	0.741935	0.786222	0.806452	0.806693	0.829023	0.866667	0
All_avg	0.727273	0.770039	0.8125	0.820452	0.862069	0.964286	0
All_avg2	0.78125	0.816761	0.833333	0.850367	0.877364	0.928571	0
NT_avg2	0.722222	0.776882	0.802464	0.805866	0.828571	0.909091	0
Lg_avg2	0.777778	0.816339	0.848485	0.843651	0.864583	0.909091	0
BnOB_avg2	0.722222	0.787879	0.8125	0.810301	0.83997	0.866667	0
Bn_avg2	0.694444	0.740966	0.771429	0.764739	0.787879	0.84375	0
Recall
	Min.	1st	Median	Mean	3rd	Max.	NA's
Base	0.837838	0.939189	0.945946	0.944595	0.972973	1	0
NT_avg	0.857143	0.895628	0.964286	0.934175	0.964286	0.965517	0
NT_rep	0.758621	0.862069	0.896552	0.891552	0.931609	1	0
Lg_avg	0.766667	0.932759	0.965517	0.939195	0.965805	1	0
Lg_rep	0.8	0.9	0.933333	0.932988	0.966667	1	0
BnOB_avg	0.807692	0.923077	0.925926	0.937536	0.962963	1	0
BnOB_rep	0.857143	0.892857	0.928571	0.932143	0.964286	1	0
Bn_avg	0.821429	0.892857	0.964286	0.939594	0.965517	1	0
Bn_rep	0.821429	0.883929	0.928571	0.912685	0.939347	1	0
All_avg	0.884615	0.925214	0.961538	0.961823	1	1	0
All_avg2	0.892857	0.925926	0.962963	0.955886	0.963294	1	0
NT_avg2	0.827586	0.889081	0.931034	0.926724	0.974138	1	0
Lg_avg2	0.9	0.903226	0.934409	0.945591	0.967742	1	0
BnOB_avg2	0.888889	0.925926	0.928571	0.941402	0.962963	1	0
Bn_avg2	0.857143	0.917659	0.928571	0.931944	0.964286	0.964286	0
Sensitivity
	Min.	1st	Median	Mean	3rd	Max.	NA's
Base	0.837838	0.939189	0.945946	0.944595	0.972973	1	0
NT_avg	0.857143	0.895628	0.964286	0.934175	0.964286	0.965517	0
NT_rep	0.758621	0.862069	0.896552	0.891552	0.931609	1	0
Lg_avg	0.766667	0.932759	0.965517	0.939195	0.965805	1	0
Lg_rep	0.8	0.9	0.933333	0.932988	0.966667	1	0
BnOB_avg	0.807692	0.923077	0.925926	0.937536	0.962963	1	0
BnOB_rep	0.857143	0.892857	0.928571	0.932143	0.964286	1	0
Bn_avg	0.821429	0.892857	0.964286	0.939594	0.965517	1	0
Bn_rep	0.821429	0.883929	0.928571	0.912685	0.939347	1	0
All_avg	0.884615	0.925214	0.961538	0.961823	1	1	0
All_avg2	0.892857	0.925926	0.962963	0.955886	0.963294	1	0
NT_avg2	0.827586	0.889081	0.931034	0.926724	0.974138	1	0
Lg_avg2	0.9	0.903226	0.934409	0.945591	0.967742	1	0
BnOB_avg2	0.888889	0.925926	0.928571	0.941402	0.962963	1	0
Bn_avg2	0.857143	0.917659	0.928571	0.931944	0.964286	0.964286	0
Specificity
	Min.	1st	Median	Mean	3rd	Max.	NA's
Base	0	0.153846	0.166667	0.223718	0.314103	0.583333	0
NT_avg	0.3	0.4	0.5	0.486818	0.545454	0.8	0
NT_rep	0.0909091	0.318182	0.363636	0.383712	0.454545	0.666667	0
Lg_avg	0.1	0.3	0.4	0.4	0.5	0.7	0
Lg_rep	0	0.254545	0.3	0.301364	0.4	0.5	0
BnOB_avg	0.25	0.363636	0.454545	0.450758	0.545454	0.727273	0
BnOB_rep	0.1	0.181818	0.363636	0.346364	0.465909	0.636364	0
Bn_avg	0.0909091	0.272727	0.363636	0.381818	0.454545	0.727273	0
Bn_rep	0.181818	0.347727	0.4	0.414546	0.511364	0.636364	0
All_avg	0.181818	0.293182	0.454545	0.474091	0.636364	0.9	0
All_avg2	0.222222	0.383333	0.472222	0.495	0.616667	0.777778	0
NT_avg2	0	0.254545	0.331818	0.351364	0.413636	0.7	0
Lg_avg2	0.2	0.375	0.472222	0.455556	0.525	0.7	0
BnOB_avg2	0.0909091	0.363636	0.454545	0.445454	0.545454	0.636364	0
Bn_avg2	0.0833333	0.25	0.333333	0.329167	0.416667	0.583333	0

## Sheet: Table S7
	Base	NT_avg	Lg_avg	BnOB_avg	Bn_avg	All_avg	All_avg2	NT_avg2	Lg_avg2	BnOB_avg2	Bn_avg2
Probability	0.75	0.7	0.75	0.7	0.75	0.7	0.75	0.75	0.8	0.7	0.7
Accuracy	0.7402	0.7278	0.716	0.7791	0.675	0.8231	0.7456	0.7443	0.6959	0.7283	0.7251
95% CI	(0.6743, 0.7989)	(0.6541, 0.7933)	(0.64, 0.784)	(0.7076, 0.8403)	(0.5966, 0.7468)	(0.7517, 0.8811)	(0.673, 0.8093)	(0.6732, 0.807)	(0.6211, 0.7638)	(0.6556, 0.7931)	(0.6518, 0.7905)
No Info. Rate	0.7794	0.7515	0.716	0.7546	0.7188	0.7687	0.6627	0.7045	0.6784	0.7168	0.7485
P-Value [Acc > NIR]	0.92227	0.789978	0.53965	0.2651	0.904975	0.06805	0.01264	0.141	0.344224	0.4046	0.7877
Kappa	0.3527	0.3714	0.3605	0.4324	0.3084	0.4456	0.4381	0.409	0.3695	0.3431	0.3271
Mcnemar's p-Value	0.00601	0.005088	0.05527	0.4047	0.001425	0.07756	0.76037	0.3711	0.003589	0.7705	0.1447
Sensitivity	0.7673	0.7402	0.7414	0.8293	0.6696	0.9292	0.7946	0.7903	0.681	0.7984	0.7734
Specificity	0.6444	0.6905	0.6522	0.625	0.6889	0.4706	0.6491	0.6346	0.7273	0.551	0.5814
Pos Pred Value	0.8841	0.8785	0.8431	0.8718	0.8462	0.8537	0.8165	0.8376	0.8404	0.8182	0.8462
Neg Pred Value	0.4394	0.4677	0.5	0.5435	0.4493	0.6667	0.6167	0.5593	0.5195	0.5192	0.463
Precision	0.8841	0.8785	0.8431	0.8718	0.8462	0.8537	0.8165	0.8376	0.8404	0.8182	0.8462
Recall	0.7673	0.7402	0.7414	0.8293	0.6696	0.9292	0.7946	0.7903	0.681	0.7984	0.7734
F1	0.8215	0.8034	0.789	0.85	0.7476	0.8898	0.8054	0.8133	0.7524	0.8082	0.8082
Prevalence	0.7794	0.7515	0.716	0.7546	0.7188	0.7687	0.6627	0.7045	0.6784	0.7168	0.7485
Detection Rate	0.598	0.5562	0.5309	0.6258	0.4813	0.7143	0.5266	0.5568	0.462	0.5723	0.5789
Detection Prev	0.6765	0.6331	0.6296	0.7178	0.5687	0.8367	0.645	0.6648	0.5497	0.6994	0.6842
Balanced Accuracy	0.7059	0.7153	0.6968	0.7271	0.6792	0.6999	0.7219	0.7125	0.7042	0.6747	0.6774

## Sheet: Table S8
Base		Reference
		no	yes
Prediction	no	122	16
	yes	37	29
MCC		0.364936
All_avg		Reference			NT_avg		Reference			Lg_avg		Reference			BnOB_avg		Reference			Bn_avg		Reference
		no	yes				no	yes				no	yes				no	yes				no	yes
Prediction	no	105	18		Prediction	no	94	13		Prediction	no	86	16		Prediction	no	102	15		Prediction	no	77	14
	yes	8	16			yes	33	29			yes	30	30			yes	21	25			yes	38	31
MCC		0.456094			MCC		0.386142			MCC		0.367482			MCC		0.434333			MCC		0.325419
All_avg2		Reference			NT_avg2		Reference			Lg_avg2		Reference			BnOB_avg2		Reference			Bn_avg2		Reference
		no	yes				no	yes				no	yes				no	yes				no	yes
Prediction	no	89	20		Prediction	no	98	19		Prediction	no	79	15		Prediction	no	99	22		Prediction	no	99	18
	yes	23	37			yes	26	33			yes	37	40			yes	25	27			yes	29	25
MCC		0.438441			MCC		0.410695			MCC		0.383344			MCC		0.343358			MCC		0.331187

## Sheet: Table S9
All
Base
wt_loss	100
HPAI_MBAA_no	29.8075
HPAI_MBAA_yes	15.2185
AUC_6_f	11.2984
temp_5	5.6932
PBS_A	4.55755
PBS_H	3.10676
HA_H5	2.24231
RBS_D	0.27933
RBS_A	0.27
HA_H2	0.16143
RBS_H	0.12642
HA_H1	0.05602
HA_H3	0
HA_H7	0
All_avg			NT_avg			Lg_avg			BnOB_avg			Bn_avg
wt_loss	100		wt_loss	100		wt_loss	100		wt_loss	100		wt_loss	100
BnOB_avg	55.8955		HPAI_MBAA_yes	23.8855		HPAI_MBAA_yes	16.0622		BnOB_avg	98.513		HPAI_MBAA_no	15.612
temp_5	14.0093		NT_avg	9.2611		HPAI_MBAA_no	11.4951		temp_5	6.971		Bn_avg	15.531
Lg_avg	6.5578		HPAI_MBAA_no	7.4313		RBS_A	9.5462		HPAI_MBAA_yes	5.821		HPAI_MBAA_yes	11.79
AUC_6_f	6.31142		HA_H5	4.6752		temp_5	8.1887		HA_H5	3.545		AUC_6_f	7.364
RBS_A	4.65267		temp_5	4.4357		AUC_6_f	6.5687		HPAI_MBAA_no	3.258		temp_5	5.61
HA_H5	4.52811		AUC_6_f	3.748		PBS_H	6.1083		RBS_D	0		HA_H5	4.72
NT_avg	4.49859		PBS_H	2.1217		Lg_avg	6.067		RBS_A	0		PBS_H	3.708
Bn_avg	3.97492		PBS_A	1.4313		PBS_A	4.1027		HA_H3	0		RBS_D	1.427
HPAI_MBAA_no	2.66467		RBS_A	0.4747		HA_H5	1.2062		HA_H7	0		PBS_A	1.24
PBS_H	1.19941		RBS_D	0.2448		RBS_D	0.5284		PBS_A	0		RBS_A	0
RBS_D	1.05026		HA_H1	0		HA_H7	0		RBS_H	0		HA_H7	0
PBS_A	0.25237		HA_H2	0		HA_H1	0		PBS_H	0		HA_H3	0
HPAI_MBAA_yes	0.0273		RBS_H	0		HA_H3	0		HA_H1	0		HA_H1	0
HA_H1	0.02553		HA_H7	0		RBS_H	0		AUC_6_f	0		RBS_H	0
HA_H3	0		HA_H3	0
RBS_H	0
HA_H7	0
All_avg2			NT_avg2			Lg_avg2			BnOB_avg2			Bn_avg2
BnOB_avg	100		NT_avg	100		Lg_avg	100		BnOB_avg	100		Bn_avg	100
Lg_avg	17.5227		HPAI_MBAA_yes	45.4931		HPAI_MBAA_no	72.4885		HA_H7	3.68337		HPAI_MBAA_yes	31.5139
Bn_avg	11.0954		HPAI_MBAA_no	23.8909		HPAI_MBAA_yes	59.0243		HA_H5	2.3034		HPAI_MBAA_no	31.4524
NT_avg	8.8436		HA_H5	11.1002		HA_H5	58.3643		HPAI_MBAA_yes	2.02838		HA_H5	16.8521
HPAI_MBAA_no	4.8502		PBS_A	2.8566		PBS_H	11.4245		HPAI_MBAA_no	2.00085		PBS_H	9.8703
HPAI_MBAA_yes	4.2333		PBS_H	2.7453		PBS_A	6.811		PBS_H	1.71998		PBS_A	9.3272
PBS_H	1.9		RBS_A	2.4228		RBS_D	1.6901		PBS_A	1.36341		HA_H7	2.6456
HA_H5	1.2431		RBS_D	1.1415		HA_H1	1.3179		HA_H1	0.96934		HA_H1	2.2097
HA_H1	0.571		HA_H7	1.1016		RBS_H	0.6621		RBS_H	0.16147		RBS_H	0.9018
HA_H7	0.3729		HA_H1	0.7529		HA_H3	0		RBS_D	0.05484		RBS_D	0.2794
PBS_A	0.279		RBS_H	0.4496		RBS_A	0		HA_H3	0.03652		RBS_A	0.1205
RBS_A	0		HA_H3	0.4229		HA_H2	0		RBS_A	0		HA_H3	0
RBS_H	0		HA_H2	0		HA_H7	0
RBS_D	0
HA_H3	0

## Sheet: Table S10
	x	y	pps	metric	baseline_score	model_score	cv_folds	seed	algorithm	model_type
1	lethal	lethal	1	NA	NA	NA	NA	NA	NA	NA
2	HPAI_MBAA	lethal	0	F1_weighted	0.783558	0.783558	5	1	tree	classification
3	RBS	lethal	0	F1_weighted	0.793558	0.793558	5	1	tree	classification
4	PBS	lethal	0	F1_weighted	0.793558	0.793558	5	1	tree	classification
5	HA	lethal	0.0211125	F1_weighted	0.783558	0.787995	5	1	tree	classification
6	wt_loss	lethal	0.307554	F1_weighted	0.782901	0.850501	5	1	tree	classification
7	temp_5	lethal	0	F1_weighted	0.780618	0.780618	5	1	tree	classification
8	AUC_6_f	lethal	0	F1_weighted	0.711673	0.654986	5	1	tree	classification
9	NT_avg	lethal	0.331505	F1_weighted	0.735208	0.82301	5	1	tree	classification
10	Lg_avg	lethal	0.384211	F1_weighted	0.691139	0.807969	5	1	tree	classification
11	BnOB_avg	lethal	0.442674	F1_weighted	0.513539	0.55697	5	1	tree	classification
12	Bn_avg	lethal	0.255524	F1_weighted	0.521533	0.429972	5	1	tree	classification
	x	y	pps	metric	baseline_score	model_score	cv_folds	seed	algorithm	model_type
1	lethal	lethal	1	NA	NA	NA	NA	NA	NA	NA
2	HPAI_MBAA	lethal	0	F1_weighted	0.783558	0.783558	5	1	tree	classification
3	RBS	lethal	0	F1_weighted	0.793558	0.793558	5	1	tree	classification
4	PBS	lethal	0	F1_weighted	0.793558	0.793558	5	1	tree	classification
5	HA	lethal	0.0211125	F1_weighted	0.783558	0.787995	5	1	tree	classification
6	NT_avg	lethal	0.331505	F1_weighted	0.735208	0.82301	5	1	tree	classification
7	Lg_avg	lethal	0.33925	F1_weighted	0.65136	0.684142	5	1	tree	classification
8	BnOB_avg	lethal	0.708236	F1_weighted	0.734539	0.918262	5	1	tree	classification
9	Bn_avg	lethal	0.535854	F1_weighted	0.743641	0.884827	5	1	tree	classification

[truncated: 3 more sheets: Table S11, Table S12, Table S13]
